# Supplementary material for: Banana Classification Using Sanger Sequencing of the Ribosomal DNA Internal Transcribed Spacer (ITS) Region
Source: Plants (Basel). 2024 Aug 6;13(16):2173. doi: 10.3390/plants13162173 (PMC11359176; doi:10.3390/plants13162173)
Supplement: Supplementary file 1 [file plants-13-02173-s001.zip]

Archive with 1 entries (1 files):
- plants-3039536-supplementary.pdf
